# Supplementary material for: Honey Enriched with Additives Alleviates Behavioral, Oxidative Stress, and Brain Alterations Induced by Heavy Metals and Imidacloprid in Zebrafish
Source: Int J Mol Sci. 2024 Oct 31;25(21):11730. doi: 10.3390/ijms252111730 (PMC11546825; doi:10.3390/ijms252111730)
Supplement: Supplementary file 1 [file ijms-25-11730-s001.zip]

Archive with 1 entries (1 files):
- ijms-3256348-supplementary.pdf
